# Supplementary material for: Lymphatic vessels interact dynamically with the hair follicle stem cell niche during skin regeneration in vivo
Source: EMBO J. 2019 Sep 2;38(19):e101688. doi: 10.15252/embj.2019101688 (PMC6769427; doi:10.15252/embj.2019101688)
Supplement: Supplementary file 5 — Movie EV3 [file EMBJ-38-e101688-s005.zip]

Archive with 5 entries (4 files):
- Movie_EV3_legend.docx
- Movie_EV3.avi
- __MACOSX/
- __MACOSX/._Movie_EV3_legend.docx
- __MACOSX/._Movie_EV3.avi
